# Supplementary material for: The Portuguese Beacon: sharing genomic variant data safely
Source: Database (Oxford). 2026 Mar 17;2026:baag012. doi: 10.1093/database/baag012 (PMC12993452; doi:10.1093/database/baag012)
Supplement: baag012_Supplemental_Files [file baag012_supplemental_files.zip]

Archive with 2 entries (2 files):
- Beacon_Paper_6_feb_2026.zip
- Supplementary table.xlsx
