# Supplementary material for: The Portuguese Beacon: sharing genomic variant data safely
Source: Database (Oxford). 2026 Mar 17;2026:baag012. doi: 10.1093/database/baag012 (PMC12993452; doi:10.1093/database/baag012)
Supplement: baag012_Supplemental_Files [file baag012_supplemental_files.zip › Supplementary table.xlsx]

## Sheet: tableA1 (annex)
Table A1. Performance impact of the index added to the Beacon database.
Query Type	Mean Run Time Original (ms)	Mean Run Time With Index (ms)
Genomic Variant	1587	0.3
Genomic Region	1617	293
Performance was assessed in three genomic variant queries and three genomic region queries executed six times each on the CINECA UK1 synthetic dataset, in the virtual machine hosting the Beacon.
